# Supplementary material for: Comparison of monocular sensitivities measured with and without occlusion using the head-mounted perimeter imo
Source: PLoS One. 2019 Jan 17;14(1):e0210691. doi: 10.1371/journal.pone.0210691 (PMC6336334; doi:10.1371/journal.pone.0210691)
Supplement: S1 File — (XLSX) [file pone.0210691.s001.xlsx]

## Sheet: sensitivities (dB)
	Subject	Condition1	Condition2	Condition3	Condition4	Condition５	The best monocular sensitivity
fovea	1	34	35.5	34.5	31.5	34	31.5
	2	33.5	32	32.5	29	33.5	31
	3	31	33.5	31	32.5	32.5	32.5
	4	33.5	33.5	32.5	33	36.5	35
	5	28	38.5	29	28	34.5	32
	6	33.5	31	33.5	33.5	36	36.5
	7	35.5	32	33.5	33	34	33
	8	34	33.5	35.5	35.5	36	35.5
	9	33.5	33	32.5	32.5	36	34.5
	10	34.5	33.5	33	35	37	35
	11	34.5	36	31.5	34	36.5	35.5
	12	37	36	35	35	37	35
	13	34.5	32	35.5	32	34.5	34.5
	14	36	34	34	34	36	35
	15	37	35	36	35	39	35
	16	38	38	38	38	39	38
Within 5 degree	1	27.5	27.375	27	27.2917	33.75	32.875
	2	31.25	31.875	33.5	32.2083	35.5	32.5
	3	30.5	31.375	32.5	31.4583	32.5	33.75
	4	32.5	32.25	32	32.25	34.5	33
	5	30.5	32.375	31.75	31.5417	35.25	31.5
	6	30.75	32.625	32.25	31.875	35.25	34
	7	32.75	33.625	33.75	33.375	33.25	33.75
	8	32.5	32.875	33.25	32.875	36	33.625
	9	31.75	32.375	32.75	32.2917	33.75	33.25
	10	32	32.75	33	32.5833	35.25	33
	11	31.5	32.625	33	32.375	34	33.25
	12	31.5	32.5	32.5	32.1667	35	33.5
	13	32	32.125	34.25	32.7917	35.75	32.5
	14	31.75	31.5	31.25	31.5	32.75	30.5
	15	31.25	31	31.25	31.1667	32.5	32
	16	32.5	32.5	32.25	32.4167	34.75	32.75
beyond 5 degree	1	29.5833	30.5	30.75	30.6667	31.2917	30.8333
	2	27.4583	30.125	29.25	29.75	30.9167	29.7917
	3	28.5417	29.6667	29.5	30.2083	30.6667	30.9167
	4	28.7083	28.375	29.625	29.8333	30.7083	30.125
	5	28.3333	29.375	29.2917	28.6667	31.4583	29.7083
	6	29.5833	30.25	29.8333	30.4167	33.0417	31.0417
	7	29.9583	30.7917	30.7917	30.7083	31.6667	31.0417
	8	29.0417	29.25	29.7083	29.5417	31.4583	30.3125
	9	29	29.4583	29.4583	29.6667	30.7083	30.5
	10	27.9167	28.9583	28.875	29.4167	30.5	30.4583
	11	28.6667	30.5833	30.3333	29.9583	31.75	30.8958
	12	29.4583	31	30.7083	30.375	32.4583	30.6667
	13	29.5833	30.75	30.0417	30.5	32.5	31.1458
	14	29.875	28.875	28.9583	29.4167	30.2083	29.9167
	15	28.5417	29.4583	29.3333	29.5417	30.0833	30.2083
	16	29.7917	29.875	30	30	31.3333	30.6667
